# Supplementary material for: Preventing erosion of X-chromosome inactivation in human embryonic stem cells
Source: Nat Commun. 2022 May 6;13:2516. doi: 10.1038/s41467-022-30259-x (PMC9076865; doi:10.1038/s41467-022-30259-x)
Supplement: Supplementary file 4 — Source Data [file 41467_2022_30259_MOESM4_ESM.xlsx]

## Sheet: Figure 1
Figure 1D									Figure 1D
hESC Line UM33-4 % XIST RNA expression (Percentages)									hESC Line UM33-4 % XIST RNA expression (Number of Colonies)
passage no.	0	1-19%	20-39%	40-59%	60-79%	80-99%	1		passage no.	0	1-19%	20-39%	40-59%	60-79%	80-99%	1	Total Colonies
1	0	0	0	0	0	0	1		1	0	0	0	0	0	0	2	2
2	0	0	0	0	0	0	1		2	0	0	0	0	0	0	4	4
3	0	0	0	0	0	0	1		3	0	0	0	0	0	0	7	7
4	0	0	0	0	0	0	1		4	0	0	0	0	0	0	9	9
5	0	0	0	0	0	0	1		5	0	0	0	0	0	0	39	39
6	0	0	0	0	0	0	1		6	0	0	0	0	0	0	32	32
7	0	0	0.0238	0.0714	0.0238	0.0714	0.8095		7	0	0	1	3	1	3	34	42
8	0	0	0	0	0.03125	0.0625	0.90625		8	0	0	0	0	1	2	29	32
9	0	0	0.0181818	0.109091	0.236364	0.418182	0.218182		9	0	0	1	6	13	23	12	55
10	0	0	0.0181818	0.109091	0.236364	0.418182	0.218182		10	0	4	6	8	13	12	9	52
11	0	0.135135	0.189189	0.108108	0.297297	0.27027	0		11	0	5	7	4	11	10	0	37
12	0	0.134615	0.211538	0.173077	0.25	0.230769	0		12	0	7	11	9	13	12	0	52
13	0.0152	0.19697	0.136364	0.257576	0.166667	0.227273	0		13	1	13	9	17	11	15	0	66
14	0.103448	0.396552	0.189655	0.137931	0.137931	0.0344828	0		14	6	23	11	8	8	2	0	58
15	0.1	0.425	0.15	0.2125	0.05	0.0625	0		15	8	34	12	17	4	5	0	80
16	0.458333	0.25	0.0833333	0.145833	0.0625	0	0		16	22	12	4	7	3	0	0	48
17	0.528736	0.310345	0.103448	0.045977	0.0114943	0	0		17	46	27	9	4	1	0	0	87
18	0.552941	0.352941	0.0352941	0.0470588	0.0117647	0	0		18	47	30	3	4	1	0	0	85
19	0.506329	0.278481	0.113924	0.0506329	0.0253165	0.0253165	0		19	40	22	9	4	2	2	0	79
20	0.641026	0.230769	0.102564	0.00854701	0.00854701	0.00854701	0		20	75	27	12	1	1	1	0	117
21	0.589147	0.317829	0.0465116	0.0310078	0	0.0155039	0		21	76	41	6	4	0	2	0	129
22	0.623188	0.318841	0.0434783	0	0.0144928	0	0		22	86	44	6	0	2	0	0	138
23	0.696429	0.196429	0.107143	0	0	0	0		23	39	11	6	0	0	0	0	56
25	0.872093	0.1163	0.0116	0	0	0	0		25	75	10	1	0	0	0	0	86
26	0.959596	0.030303	0.010101	0	0	0	0		26	95	3	1	0	0	0	0	99
27	1	0	0	0	0	0	0		27	71	0	0	0	0	0	0	71
28	1	0	0	0	0	0	0		28	60	0	0	0	0	0	0	60
29	1	0	0	0	0	0	0		29	68	0	0	0	0	0	0	68

## Sheet: Figure 2
Figure 2A									Figure 2A
hESC Line UM63-1 % XIST RNA expression (Percentages), Matrigel, 20% O2									hESC Line UM63-1 % XIST RNA expression (Number of Colonies), Matrigel, 20% O2
passage no.	0	1-19%	20-39%	40-59%	60-79%	80-99%	1		passage no.	0	1-19%	20-39%	40-59%	60-79%	80-99%	1	Total Colonies
5	0	0	0	0	0	63.6364	36.3636		5	0	0	0	0	0	7	4	11
6	0	0	0	0	0	77.7778	22.2222		6	0	0	0	0	0	14	4	18
7	0	0	4	8	12	76	0		7	0	0	1	2	3	19	0	25
8	0	0	2.77778	2.77778	22.2222	72.2222	0		8	0	0	1	1	8	26	0	36
9	0	5.71429	4.28571	5.71429	14.2857	70	0		9	0	4	3	4	10	49	0	70
10	0	5.88235	7.05882	10.5882	18.8235	57.6471	0		10	0	5	6	9	16	49	0	85
11	0	17.6471	5.88235	0	17.6471	58.8235	0		11	0	3	1	0	3	10	0	17
12	0	15.7895	18.4211	15.7895	21.0526	28.9474	0		12	0	6	7	6	8	11	0	38
13	0	15.1515	9.09091	27.2727	24.2424	24.2424	0		13	0	5	3	9	8	8	0	33
14	0	23.0769	17.9487	15.3846	20.5128	23.0769	0		14	0	9	7	6	8	9	0	39
Figure 2B									Figure 2B
hESC Line UM77-2 % XIST RNA expression (Percentages), Matrigel, 20% O2									hESC Line UM77-2 % XIST RNA expression (Number of Colonies), Matrigel, 20% O2
passage no.	0	1-19%	20-39%	40-59%	60-79%	80-99%	1		passage no.	0	1-19%	20-39%	40-59%	60-79%	80-99%	1	Total Colonies
5	0	0	0	0	0	71.4286	28.5714		5	0	0	0	0	0	10	4	14
6	0	0	8.33333	0	25	66.6667	0		6	0	0	1	0	3	8	0	12
7	0	0	0	1.5625	18.75	79.6875	0		7	0	0	0	1	12	51	0	64
8	0	5.71429	2.85714	2.85714	20	68.5714	0		8	0	2	1	1	7	24	0	35
9	2.27273	6.81818	9.09091	11.3636	15.9091	54.5455	0		9	1	3	4	5	7	24	0	44
10	0	10.3448	8.62069	8.62069	18.9655	53.4483	0		10	0	6	5	5	11	31	0	58
11	0	14.6341	12.1951	7.31707	17.0732	48.7805	0		11	0	6	5	3	7	20	0	41
12	0	1.07527	1.07527	8.60215	11.828	77.4194	0		12	0	1	1	8	11	72	0	93
13	0	6.38298	4.25532	8.51064	21.2766	59.5745	0		13	0	3	2	4	10	28	0	47
14	0	11.1111	5.55556	5.55556	22.2222	55.5556	0		14	0	2	1	1	4	10	0	18
Figure 2C									Figure 2C
hESC Line UM63-1 % XIST RNA expression (Percentages), Matrigel, 5% O2									hESC Line UM63-1 % XIST RNA expression (Number of Colonies), Matrigel, 5% O2
passage no.	0	1-19%	20-39%	40-59%	60-79%	80-99%	1		passage no.	0	1-19%	20-39%	40-59%	60-79%	80-99%	1	Total Colonies
5	0	0	0	6.66667	13.3333	73.3333	6.66667		5	0	0	0	1	2	11	1	15
6	0	0	0	25	12.5	53.125	9.375		6	0	0	0	8	4	17	3	32
7	0	5.26316	0	0	15.7895	78.9474	0		7	0	1	0	0	3	15	0	19
8	0	2.77778	2.77778	2.77778	19.4444	72.2222	0		8	0	1	1	1	7	26	0	36
9	0	0	0	12.1951	12.1951	75.6098	0		9	0	0	0	5	5	31	0	41
10	0	12.5	8.33333	8.33333	20.8333	50	0		10	0	3	2	2	5	12	0	24
11	0	5.26316	0	0	26.3158	68.4211	0		11	0	1	0	0	5	13	0	19
12	0	8	4	12	16	60	0		12	0	2	1	3	4	15	0	25
13	3.57143	3.57143	7.14286	10.7143	32.1429	39.2857	3.57143		13	1	1	2	3	9	11	1	28
14	0	20.9302	9.30233	11.6279	16.2791	41.8605	0		14	0	9	4	5	7	18	0	43
Figure 2D									Figure 2D
hESC Line UM77-2 % XIST RNA expression (Percentages), Matrigel, 5% O2									hESC Line UM77-2 % XIST RNA expression (Number of Colonies), Matrigel, 5% O2
passage no.	0	1-19%	20-39%	40-59%	60-79%	80-99%	1		passage no.	0	1-19%	20-39%	40-59%	60-79%	80-99%	1	Total Colonies
5	0	0	0	0	0	82.1429	17.8571		5	0	0	0	0	0	23	5	28
6	0	0	0	0	5	85	10		6	0	0	0	0	1	17	2	20
7	0	0	0	0	6.25	93.75	0		7	0	0	0	0	1	15	0	16
8	0	0	0	0	27.2727	72.7273	0		8	0	0	0	0	3	8	0	11
9	0	4.54545	0	9.09091	18.1818	68.1818	0		9	0	1	0	2	4	15	0	22
10	0	0	4.34783	10.8696	21.7391	63.0435	0		10	0	0	2	5	10	29	0	46
11	0	0	7.69231	15.3846	15.3846	61.5385	0		11	0	0	1	2	2	8	0	13
12	0	5.55556	0	5.55556	16.6667	72.2222	0		12	0	1	0	1	3	13	0	18
13	0	0	3.0303	12.1212	33.3333	51.5152	0		13	0	0	1	4	11	17	0	33
14	0	6.89655	3.44828	13.7931	34.4828	41.3793	0		14	0	2	1	4	10	12	0	29

## Sheet: Figure 3
Figure 3A									Figure 3A
% XIST RNA expression (Percentages) in UM63-1, HFF, 5% O2									% XIST RNA expression (Actual Numbers) in UM63-1, HFF, 5% O2
passage no.	0	1-19%	20-39%	40-59%	60-79%	80-99%	1		passage no.	0	1-19%	20-39%	40-59%	60-79%	80-99%	1	Total Colonies
1	0	0	0	0	0	0	100		1	0	0	0	0	0	0	1	1
2	0	0	0	0	0	0	100		2	0	0	0	0	0	0	3	3
3	0	0	0	0	0	0	100		3	0	0	0	0	0	0	1	1
4	0	0	0	0	0	50	50		4	0	0	0	0	0	3	3	6
5	0	0	0	0	0	0	100		5	0	0	0	0	0	0	7	7
6	0	0	0	11.1111	0	88.8889	0		6	0	0	0	1	0	8	0	9
7	0	0	0	0	0	100	0		7	0	0	0	0	0	6	0	6
8	0	0	0	0	0	50	50		8	0	0	0	0	0	2	2	4
9	0	0	0	0	0	0	100		9	0	0	0	0	0	0	8	8
10	0	0	0	0	0	0	0		10	0	0	0	0	0	0	0	0
11	0	0	2.5641	2.5641	0	25.641	69.2308		11	0	0	1	1	0	10	27	39
12	0	0	0	0	1.47059	13.2353	85.2941		12	0	0	0	0	1	9	58	68
13	0	0	0	0	0	38.4615	61.5385		13	0	0	0	0	0	5	8	13
14	0	0	0	0	0	23.3333	76.6667		14	0	0	0	0	0	7	23	30
Figure 3B									Figure 3B
% XIST RNA expression (Percentages) in UM77-2, HFF, 5% O2									% XIST RNA expression (Actual Numbers) in UM77-2, HFF, 5% O2
passage no.	0	1-19%	20-39%	40-59%	60-79%	80-99%	1		passage no.	0	1-19%	20-39%	40-59%	60-79%	80-99%	1	Total Colonies
1	0	0	0	0	0	0	100		1	0	0	0	0	0	0	1	1
2	0	0	0	0	0	0	100		2	0	0	0	0	0	0	3	3
3	0	0	0	0	0	30	70		3	0	0	0	0	0	3	7	10
4	0	0	0	0	0	25	75		4	0	0	0	0	0	1	3	4
5	0	0	0	0	0	18.1818	81.8182		5	0	0	0	0	0	2	9	11
6	0	0	0	0	0	23.0769	76.9231		6	0	0	0	0	0	3	10	13
7	0	0	0	0	0	0	0		7	0	0	0	0	0	0	0	0
8	0	0	0	0	2.77778	8.33333	88.8889		8	0	0	0	0	1	3	32	36
9	0	0	2.7027	0	0	10.8108	86.4865		9	0	0	1	0	0	4	32	37
10	0	0	0	3.125	3.125	28.125	65.625		10	0	0	0	1	1	9	21	32
11	0	0	0	0	0	8.19672	91.8033		11	0	0	0	0	0	5	56	61
12	0	0	0	1.85185	0	16.6667	81.4815		12	0	0	0	1	0	9	44	54
13	0	0	0	0	0	20.5882	79.4118		13	0	0	0	0	0	7	27	34
14	0	1.5873	1.5873	0.793651	1.5873	21.4286	73.0159		14	0	2	2	1	2	27	92	126

## Sheet: Figure 4
Figure 4A									Figure 4A
% XIST RNA expression (Percentages) in UM63-1, HFF, XF, 5% O2									% XIST RNA expression (Actual Numbers) in UM63-1, HFF, XF, 5% O2
passage no.	0	1-19%	20-39%	40-59%	60-79%	80-99%	1		passage no.	0	1-19%	20-39%	40-59%	60-79%	80-99%	1	Total
14	0	0	0	0	0	32	68		14	0	0	0	0	0	8	17	25
15	0	0	0	0	0	29.6296	70.3704		15	0	0	0	0	0	16	38	54
16	0	0	0	0	0	20	80		16	0	0	0	0	0	2	8	10
17	0	0	0	0	0	21.6216	78.3784		17	0	0	0	0	0	8	29	37
18	0	0	0	0	0	24.3243	75.6757		18	0	0	0	0	0	9	28	37
19	0	0	0	0	0	17.8947	82.1053		19	0	0	0	0	0	17	78	95
20	0	0	0	0	0	18	82		20	0	0	0	0	0	9	41	50
Figure 4B									Figure 4B
% XIST RNA expression (Percentages) in UM77-2, HFF, XF, 5% O2									% XIST RNA expression (Actual Numbers) in UM77-2, HFF, XF, 5% O2
passage no.	0	1-19%	20-39%	40-59%	60-79%	80-99%	1		passage no.	0	1-19%	20-39%	40-59%	60-79%	80-99%	1	Total
11	0	0	0	0	0	31.8841	68.1159		11	0	0	0	0	0	22	47	69
12	0	0	2.22222	0	2.22222	24.4444	71.1111		12	0	0	1	0	1	11	32	45
13	0	0	0	0	0	20.5882	79.4118		13	0	0	0	0	0	7	27	34
14	0	1.5873	1.5873	0.793651	1.5873	21.4286	73.0159		14	0	2	2	1	2	27	92	126
15	0	0	0	0	1.0989	21.978	76.9231		15	0	0	0	0	1	20	70	91
Figure 4C									Figure 4C
% XIST RNA expression (Percentages) in UM63-1, HFF, mTeSR, 5% O2									% XIST RNA expression (Actual Numbers) in UM63-1, HFF, mTeSR, 5% O2
passage no.	0	1-19%	20-39%	40-59%	60-79%	80-99%	1		passage no.	0	1-19%	20-39%	40-59%	60-79%	80-99%	1	Total
14	0	0	0	0	0	39.3939	60.6061		14	0	0	0	0	0	13	20	33
15	0	0	0	0	0	0	0		15	0	0	0	0	0	0	0	0
16	0	6.81818	2.27273	0	2.27273	79.5455	9.09091		16	0	3	1	0	1	35	4	44
17	1.66667	6.66667	6.66667	6.66667	22.7778	51.1111	4.44444		17	3	12	12	12	41	92	8	180
18	0	9.67742	9.67742	9.67742	16.129	54.8387	0		18	0	3	3	3	5	17	0	31
19	3.0303	7.07071	10.101	11.1111	24.2424	44.4444	0		19	3	7	10	11	24	44	0	99
20	4.72441	13.3858	13.3858	11.811	25.1969	31.4961	0		20	6	17	17	15	32	40	0	127
Figure 4D									Figure 4D
% XIST RNA expression (Percentages) in UM77-2, HFF, mTeSR, 5% O2									% XIST RNA expression (Actual Numbers) in UM77-2, HFF, mTeSR, 5% O2
passage no.	0	1-19%	20-39%	40-59%	60-79%	80-99%	1		passage no.	0	1-19%	20-39%	40-59%	60-79%	80-99%	1	Total
11	0	0	0	0	0	35.2941	64.7059		11	0	0	0	0	0	18	33	51
12	0	1.69492	3.38983	1.69492	1.69492	52.5424	38.9831		12	0	1	2	1	1	31	23	59
13	0	0	0	1.92308	9.61538	80.7692	7.69231		13	0	0	0	1	5	42	4	52
14	0	8.92857	10.7143	8.92857	19.6429	50	1.78571		14	0	10	12	10	22	56	2	112
15	1.63934	18.0328	8.19672	11.4754	22.9508	37.7049	0		15	1	11	5	7	14	23	0	61

## Sheet: Figure 5
Figure 5A									Figure 5A
% XIST RNA expression (Percentages) in UM63-1, HFF, XF, 5% O2									% XIST RNA expression (Actual Numbers) in UM63-1, HFF, XF, 5% O2
passage no.	0	1-19%	20-39%	40-59%	60-79%	80-99%	1		passage no.	0	1-19%	20-39%	40-59%	60-79%	80-99%	1	Total
23	5.12821	2.5641	0	0	0	15.3846	76.9231		23	2	1	0	0	0	6	30	39
24	0	0	0	0	0	29.6296	70.3704		24	0	0	0	0	0	8	19	27
25	5.55556	0	0	0	0	27.7778	66.6667		25	1	0	0	0	0	5	12	18
26	0	0	0	0	0	43.75	56.25		26	0	0	0	0	0	7	9	16
27	12	0	0	0	0	38	50		27	6	0	0	0	0	19	25	50
28	4.25532	4.25532	0	0	0	44.6809	46.8085		28	2	2	0	0	0	21	22	47
29	5.55556	5.55556	2.77778	0	0	52.7778	33.3333		29	2	2	1	0	0	19	12	36
30	0	15.3846	0	0	0	57.6923	26.9231		30	0	4	0	0	0	15	7	26
Fgure 5B									Fgure 5B
% XIST RNA expression (Percentages) in UM63-1, HFF, 5% O2, Xenofree to mTeSR switch									% XIST RNA expression (Actual Numbers) in UM63-1, HFF, 5% O2, Xenofree to mTeSR switch
passage no.	0	1-19%	20-39%	40-59%	60-79%	80-99%	1		passage no.	0	1-19%	20-39%	40-59%	60-79%	80-99%	1	Total
23	0	5.88235	0	0	5.88235	47.0588	41.1765		23	0	1	0	0	1	8	7	17
24	0	0	0	0	6.25	50	43.75		24	0	0	0	0	2	16	14	32
25	4.08163	6.12245	4.08163	6.12245	22.449	57.1429	0		25	2	3	2	3	11	28	0	49
26	0	2.06186	2.06186	6.18557	19.5876	62.8866	7.21649		26	0	2	2	6	19	61	7	97
27	0	2.12766	6.38298	12.766	19.1489	59.5745	0		27	0	1	3	6	9	28	0	47
28	0	3.33333	5	5	15	71.6667	0		28	0	2	3	3	9	43	0	60
29	0	6.81818	5.68182	2.27273	23.8636	61.3636	0		29	0	6	5	2	21	54	0	88
30	1.72414	3.44828	3.44828	12.069	18.9655	60.3448	0		30	1	2	2	7	11	35	0	58
Figure 5C									Figure 5C
% XIST RNA expression in hESC line UM63-1 (Percentages), HFF, 5% O2, mTeSR									% XIST RNA expression in hESC line UM63-1 (Actual Numbers), HFF, 5% O2, mTeSR
passage no.	0	1-19%	20-39%	40-59%	60-79%	80-99%	1		passage no.	0	1-19%	20-39%	40-59%	60-79%	80-99%	1	Total
24	19.6721	27.0492	11.4754	8.19672	9.83607	23.7705	0		24	24	33	14	10	12	29	0	122
25	16.2162	21.6216	2.7027	6.75676	21.6216	29.7297	1.35135		25	24	32	4	10	32	44	2	148
26	7.31707	29.2683	9.7561	14.6341	21.9512	17.0732	0		26	3	12	4	6	9	7	0	41
27	27.3973	24.6575	12.3288	8.21918	13.6986	13.6986	0		27	20	18	9	6	10	10	0	73
28	0	50	0	0	0	50	0		28	0	1	0	0	0	1	0	2
29	25	0	0	0	75	0	0		29	1	0	0	0	3	0	0	4
30	37.5	62.5	0	0	0	0	0		30	3	5	0	0	0	0	0	8
Figure 5D									Figure 5D
% XIST RNA expression in hESC line UM63-1 (Percentages), HFF, 5% O2, mTeSR to Xenofree Switch									% XIST RNA expression in hESC line UM63-1 (Actual Numbers), HFF, 5% O2, mTeSR to Xenofree Switch
passage no.	0	1-19%	20-39%	40-59%	60-79%	80-99%	1		passage no.	0	1-19%	20-39%	40-59%	60-79%	80-99%	1	Total
24	14.2857	15.2381	12.381	5.71429	7.61905	41.9048	2.85714		24	15	16	13	6	8	44	3	105
25	21.4286	17.8571	7.14286	5.35714	1.78571	26.7857	19.6429		25	12	10	4	3	1	15	11	56
26	0	0	0	16.6667	0	83.3333	0		26	0	0	0	1	0	5	0	6
27	5.26316	5.26316	10.5263	5.26316	23.6842	50	0		27	2	2	4	2	9	19	0	38
28	0	7.5	20	15	15	35	7.5		28	0	3	8	6	6	14	3	40
29	9.09091	15.1515	3.0303	3.0303	9.09091	48.4848	12.1212		29	3	5	1	1	3	16	4	33
30	5	28.3333	6.66667	6.66667	6.66667	40	6.66667		30	3	17	4	4	4	24	4	60

## Sheet: Figure 6
Figure 6A						Figure 6A
% XIST RNA expression, hESC UM 90-14, XF on HFFs (proportion of colonies)						% XIST RNA expression, hESC UM 90-14, XF on HFFs (number of colonies)
Passage	0-19%	20-79%	80-100%	Notes		Passage	0-19%	20-79%	80-100%	Total	Notes
3	0.136364	0.0454545	0.818182			3	3	1	18	22
4	NA	NA	NA	Contamination		4	NA	NA	NA	NA	Contamination
5	0	0	1			5	0	0	17	17
6	0	0.0434783	0.956522			6	0	1	22	23
7	0	0	1			7	0	0	69	69
8	0	0	1			8	0	0	38	38
9	0	0	1			9	0	0	57	57
10	0	0	1			10	0	0	22	22
11	0	0	1			11	0	0	78	78
12	0	0	1			12	0	0	69	69
13	0	0.0769231	0.923077			13	0	2	24	26
14	0	0	1			14	0	0	24	24
15	0	0	1			15	0	0	36	36
16	0	0	1			16	0	0	39	39
17	0	0	1			17	0	0	53	53
18	0	0	1			18	0	0	40	40
19	0	0	1			19	0	0	24	24
Figure 6B						Figure 6B
% XIST RNA expression, hESC UM 90-14, XF on HFFs + LiCl (proportion of colonies)						% XIST RNA expression, hESC UM 90-14, XF on HFFs + LiCl (number of colonies)
Passage	0-19%	20-79%	80-100%	Notes		Passage	0-19%	20-79%	80-100%	Total	Notes
3	0	0	1			3	0	0	5	5
4	0	0	1			4	0	0	25	25
5	0	0	1			5	0	0	19	19
6	0	0	1			6	0	0	32	32
7	0	0	1			7	0	0	82	82
8	0	0	1			8	0	0	23	23
9	0	0	1			9	0	0	39	39
10	0	0	1			10	0	0	19	19
11	0	0.0895522	0.910448			11	0	6	61	67
12	0	0.25	0.75			12	0	3	9	12
13	0	0.12	0.88			13	0	3	22	25
14	0	0.142857	0.857143			14	0	3	18	21
15	0.305556	0.0833333	0.611111			15	11	3	22	36
16	0.52	0.08	0.4			16	13	2	10	25
17	0.142857	0.142857	0.714286			17	3	3	15	21
18	0.571429	0.142857	0.285714			18	12	3	6	21
19	0.52381	0.0952381	0.380952			19	11	2	8	21
Figure 6C						Figure 6C
% XIST RNA expression, hESC UM 90-14, mTeSR on HFFs (proportion of colonies)						% XIST RNA expression, hESC UM 90-14, mTeSR on HFFs (number of colonies)
Passage	0-19%	20-79%	80-100%	Notes		Passage	0-19%	20-79%	80-100%	Total	Notes
3	0	0	1			3	0	0	8	8
4	0	0	1			4	0	0	9	9
5	NA	NA	NA	Contamination		5	NA	NA	NA	NA	Contamination
6	0.0666667	0.133333	0.8			6	1	2	12	15
7	0	0	1			7	0	0	33	33
8	0	0	1			8	0	0	21	21
9	0	0	1			9	0	0	34	34
10	0	0.233333	0.766667			10	0	7	23	30
11	0.0638298	0.446809	0.489362			11	3	21	23	47
12	0	0.1875	0.8125			12	0	3	13	16
13	0	0.2	0.8			13	0	3	12	15
14	0.0434783	0.217391	0.73913			14	1	5	17	23
15	0.35	0.25	0.4			15	7	5	8	20
16	0	0	0	Nothing on c/s		16	0	0	0	0	Nothing on c/s
17	0.25	0.25	0.5			17	1	1	2	4
18	0.5	0	0.5			18	5	0	5	10
19	0.5	0.166667	0.333333			19	3	1	2	6
c/s = coverslip

## Sheet: Figure 7
Figure 7B
% XIST RNA Expression (Percentage), hESC Line UM 63-1, Aggrewell Medium									% XIST RNA Expression (actual numbers), hESC Line UM 63-1, Aggrewell Medium
passage no.	0	0-19%	20-39%	40-59%	60-79%	80-99%	1		passage no.	0	0-19%	20-39%	40-59%	60-79%	80-99%	1
18	0	0	0	0	0.2	0.8	0		18	0	0	0	0	2	8	0
Pre-EB	0	0	0	0.25	0.1875	0.5625	0		Pre-EB	0	0	0	4	3	9	0
Day 3 EB	0	0	0.2	0.533333	0.266667	0	0		Day 3 EB	0	0	3	8	4	0	0
Day 6 EB	0	0.235294	0.705882	0.0588235	0	0	0		Day 6 EB	0	4	12	1	0	0	0
Day 9 EB	0	0.619048	0.285714	0.0952381	0	0	0		Day 9 EB	0	13	6	2	0	0	0
% XIST RNA Expression (Percentage), hESC Line UM 77-2, Aggrewell Medium									% XIST RNA Expression (actual numbers), hESC Line UM 77-2, Aggrewell Medium
passage no.	0	0-19%	20-39%	40-59%	60-79%	80-99%	1		passage no.	0	0-19%	20-39%	40-59%	60-79%	80-99%	1
18	0	0	0	0	0.214286	0.785714	0		18	0	0	0	0	3	11	0
Pre-EB	0	0	0	0	0.294118	0.705882	0		Pre-EB	0	0	0	0	5	12	0
Day 3 EB	0	0	0.769231	0.230769	0	0	0		Day 3 EB	0	0	10	3	0	0	0
Day 6 EB	0	0.909091	0.0909091	0	0	0	0		Day 6 EB	0	10	1	0	0	0	0
Day 9 EB	0	0.785714	0.214286	0	0	0	0		Day 9 EB	0	11	3	0	0	0	0
% XIST RNA Expression (Percentage), hESC Line UM 63-1, XF Medium without bFGF									% XIST RNA Expression (actual numbers), hESC Line UM 63-1, XF Medium without bFGF
passage no.	0	0-19%	20-39%	40-59%	60-79%	80-99%	1		passage no.	0	0-19%	20-39%	40-59%	60-79%	80-99%	1
18	0	0	0	0	0.2	0.8	0		18	0	0	0	0	2	8	0
Pre-EB	0	0	0	0	0.294118	0.705882	0		Pre-EB	0	0	0	0	5	12	0
Day 3 EB	0	0	0	0.1	0.2	0.7	0		Day 3 EB	0	0	0	1	2	7	0
Day 6 EB	0	0	0	0.142857	0.214286	0.642857	0		Day 6 EB	0	0	0	2	3	9	0
Day 9 EB	0	0	0	0.111111	0.555556	0.333333	0		Day 9 EB	0	0	0	1	5	3	0
% XIST RNA Expression (Percentage), hESC Line UM 77-2, XF Medium without bFGF									% XIST RNA Expression (actual numbers), hESC Line UM 77-2, XF Medium without bFGF
passage no.	0	0-19%	20-39%	40-59%	60-79%	80-99%	1		passage no.	0	0-19%	20-39%	40-59%	60-79%	80-99%	1
18	0	0	0	0	0.214286	0.785714	0		18	0	0	0	0	3	11	0
Pre-EB	0	0	0	0	0.363636	0.636364	0		Pre-EB	0	0	0	0	4	7	0
Day 3 EB	0	0	0	0.416667	0.25	0.333333	0		Day 3 EB	0	0	0	5	3	4	0
Day 6 EB	0	0	0	0.285714	0.5	0.214286	0		Day 6 EB	0	0	0	4	7	3	0
Day 9 EB	0	0	0.0769231	0.153846	0.230769	0.538462	0		Day 9 EB	0	0	1	2	3	7	0
% XIST RNA Expression (Percentage), hESC Line UM 63-1, XF Medium without bFGF with LiCl									% XIST RNA Expression (actual numbers), hESC Line UM 63-1, XF Medium without bFGF with LiCl
passage no.	0	0-19%	20-39%	40-59%	60-79%	80-99%	1		passage no.	0	0-19%	20-39%	40-59%	60-79%	80-99%	1
18	0	0	0	0	0.2	0.8	0		18	0	0	0	0	2	8	0
Pre-EB	0	0	0	0.0909091	0.272727	0.636364	0		Pre-EB	0	0	0	1	3	7	0
Day 3 EB	0	0	0	0	0.7	0.3	0		Day 3 EB	0	0	0	0	7	3	0
Day 6 EB	0	0	0.125	0.25	0.5	0.125	0		Day 6 EB	0	0	2	4	8	2	0
Day 9 EB	0	0	0.111111	0.222222	0.555556	0.111111	0		Day 9 EB	0	0	1	2	5	1	0
% XIST RNA Expression (Percentage), hESC Line UM 77-2, XF Medium without bFGF with LiCl									% XIST RNA Expression (actual numbers), hESC Line UM 77-2, XF Medium without bFGF with LiCl
passage no.	0	0-19%	20-39%	40-59%	60-79%	80-99%	1		passage no.	0	0-19%	20-39%	40-59%	60-79%	80-99%	1
18	0	0	0	0	0.214286	0.785714	0		18	0	0	0	0	3	11	0
Pre-EB	0	0	0	0	0.294118	0.705882	0		Pre-EB	0	0	0	0	5	12	0
Day 3 EB	0	0	0	0.153846	0.615385	0.230769	0		Day 3 EB	0	0	0	2	8	3	0
Day 6 EB	0	0	0.3	0.3	0.4	0	0		Day 6 EB	0	0	3	3	4	0	0
Day 9 EB	0	0.25	0.166667	0.25	0.333333	0	0		Day 9 EB	0	3	2	3	4	0	0

## Sheet: Figure 8
Figure 8A														Figure 8A
Proportion of colonies, XF														% XIST RNA expression, Number of colonies, XF
passage no.	0	0-9%	10-19%	20-29%	30-39%	40-49%	50-59%	60-69%	70-79%	80-89%	90-99%	1		passage no.	0	0-9%	10-19%	20-29%	30-39%	40-49%	50-59%	60-69%	70-79%	80-89%	90-99%	1	Total
6	0	0	0	0	0	0	0	0	0	0	1	0		6	0	0	0	0	0	0	0	0	0	0	5	0	5
7	0	0	0	0	0	0	0	0	0	0	1	0		7	0	0	0	0	0	0	0	0	0	0	3	0	3
8	0	0	0	0	0	0	0	0	0	0	1	0		8	0	0	0	0	0	0	0	0	0	0	3	0	3
9	0	0	0	0	0	0	0	0	0	0	1	0		9	0	0	0	0	0	0	0	0	0	0	1	0	1
10	0	0	0	0	0	0	0	0	0	0	1	0		10	0	0	0	0	0	0	0	0	0	0	2	0	2
11	0	0	0	0	0	0	0	0	0	0	1	0		11	0	0	0	0	0	0	0	0	0	0	3	0	3
12	0	0	0	0	0	0	0	0	0	0	1	0		12	0	0	0	0	0	0	0	0	0	0	4	0	4
13	0	0	0	0	0	0	0	0	0	0	1	0		13	0	0	0	0	0	0	0	0	0	0	3	0	3
14	0	0	0	0	0	0	0	0	0	0	1	0		14	0	0	0	0	0	0	0	0	0	0	7	0	7
15	0	0	0	0	0	0	0	0	0	0	1	0		15	0	0	0	0	0	0	0	0	0	0	7	0	7
Figure 8B														Figure 8B
% XIST RNA expression, Proportion of colonies, Ly209														% XIST RNA expression, Number of colonies, Ly209
passage no.	0	0-9%	10-19%	20-29%	30-39%	40-49%	50-59%	60-69%	70-79%	80-89%	90-99%	1		passage no.	0	0-9%	10-19%	20-29%	30-39%	40-49%	50-59%	60-69%	70-79%	80-89%	90-99%	1	1
6	0	0	0	0	0	0	0	0	0	0	1	0		6	0	0	0	0	0	0	0	0	0	0	9	0	9
7	0	0	0	0	0	0	0	0	0	0	1	0		7	0	0	0	0	0	0	0	0	0	0	7	0	7
8	0	0	0	0	0.25	0	0.166667	0.0833333	0.0833333	0	0.416667	0		8	0	0	0	0	3	0	2	1	1	0	5	0	12
9	0	0	0	0	0	0	0	0	0.333333	0	0.666667	0		9	0	0	0	0	0	0	0	0	1	0	2	0	3
10	0	0	0	0	0.5	0.5	0	0	0	0	0	0		10	0	0	0	0	1	1	0	0	0	0	0	0	2
11	0	0	0	0	0	0	0.4	0	0	0	0.6	0		11	0	0	0	0	0	0	2	0	0	0	3	0	5
12	0	0	0	0	0	0	0	0.2	0	0	0.8	0		12	0	0	0	0	0	0	0	1	0	0	4	0	5
13	0	0	0	0.125	0	0	0.375	0.25	0.125	0.125	0	0		13	0	0	0	1	0	0	3	2	1	1	0	0	8
14	0	0	0	0	0	0	0.222222	0.222222	0.333333	0.111111	0.111111	0		14	0	0	0	0	0	0	2	2	3	1	1	0	9
15	0	0	0	0.0769231	0	0.0769231	0	0	0.153846	0.384615	0.307692	0		15	0	0	0	1	0	1	0	0	2	5	4	0	13
Figure 8C														Figure 8C
% XIST RNA expression, Proportion of colonies, LiCl														Number of colonies, LiCl
passage no.	0	0-9%	10-19%	20-29%	30-39%	40-49%	50-59%	60-69%	70-79%	80-89%	90-99%	1		% XIST RNA expression, passage no.	0	0-9%	10-19%	20-29%	30-39%	40-49%	50-59%	60-69%	70-79%	80-89%	90-99%	1	1
6	0	0	0	0	0	0	0	0	0	0.2	0.8	0		6	0	0	0	0	0	0	0	0	0	1	4	0	5
7	0	0	0	0	0	0	0	0	0.125	0.25	0.625	0		7	0	0	0	0	0	0	0	0	1	2	5	0	8
8	0	0	0	0.125	0	0.25	0	0.25	0	0.25	0.125	0		8	0	0	0	1	0	2	0	2	0	2	1	0	8
9	0	0	0	0	0	0	0.111111	0.111111	0.222222	0.222222	0.333333	0		9	0	0	0	0	0	0	1	1	2	2	3	0	9
10	0	0	0	0	0	0	0	0	0.285714	0.285714	0.428571	0		10	0	0	0	0	0	0	0	0	2	2	3	0	7
11	0	0	0	0	0	0	0	0.5	0.5	0	0	0		11	0	0	0	0	0	0	0	1	1	0	0	0	2
12	0	0	0	0.25	0	0	0	0.25	0	0.25	0.25	0		12	0	0	0	1	0	0	0	1	0	1	1	0	4
13	0	0	0	0	0	0	0	0	0.5	0.25	0.25	0		13	0	0	0	0	0	0	0	0	2	1	1	0	4
14	0	0.0714286	0	0	0.0714286	0	0.214286	0.142857	0.214286	0.285714	0	0		14	0	1	0	0	1	0	3	2	3	4	0	0	14
15	0	0	0	0	0.0555556	0.0555556	0.111111	0.0555556	0.111111	0.277778	0.333333	0		15	0	0	0	0	1	1	2	1	2	5	6	0	18
Figure 8D														Figure 8D
% XIST RNA expression, Proportion of colonies, Als														% XIST RNA expression, Number of colonies, Als
passage no.	0	0-9%	10-19%	20-29%	30-39%	40-49%	50-59%	60-69%	70-79%	80-89%	90-99%	1		passage no.	0	0-9%	10-19%	20-29%	30-39%	40-49%	50-59%	60-69%	70-79%	80-89%	90-99%	1	1
6	0	0	0	0	0	0	0	0	0	0	1	0		6	0	0	0	0	0	0	0	0	0	0	2	0	2
7	0	0	0	0	0	0	0	0	0.25	0.75	0	0		7	0	0	0	0	0	0	0	0	1	3	0	0	4
8	0	0	0	0	0	0.153846	0	0.0769231	0.153846	0.0769231	0.538462	0		8	0	0	0	0	0	2	0	1	2	1	7	0	13
9	0	0	0.1	0.1	0	0	0.1	0.2	0.2	0.2	0.1	0		9	0	0	1	1	0	0	1	2	2	2	1	0	10
10	0	0	0.166667	0.166667	0	0	0.166667	0	0	0.166667	0.333333	0		10	0	0	1	1	0	0	1	0	0	1	2	0	6
11	0	0	0	0	0	0	0	0	1	0	0	0		11	0	0	0	0	0	0	0	0	2	0	0	0	2
12	0	0.166667	0	0.166667	0	0	0	0	0.166667	0.166667	0.333333	0		12	0	1	0	1	0	0	0	0	1	1	2	0	6
13	0	0	0	0	0	0.333333	0	0	0.666667	0	0	0		13	0	0	0	0	0	1	0	0	2	0	0	0	3
14	0	0	0	0.2	0	0	0.2	0.2	0	0.2	0.2	0		14	0	0	0	1	0	0	1	1	0	1	1	0	5
15	0	0	0	0	0.1	0.1	0	0.1	0.2	0.2	0.3	0		15	0	0	0	0	1	1	0	1	2	2	3	0	10
Figure 8E														Figure 8E
% XIST RNA expression, Proportion of colonies, mTeSR1														% XIST RNA expression, Number of colonies, mTeSR1
passage no.	0	0-9%	10-19%	20-29%	30-39%	40-49%	50-59%	60-69%	70-79%	80-89%	90-99%	1		passage no.	0	0-9%	10-19%	20-29%	30-39%	40-49%	50-59%	60-69%	70-79%	80-89%	90-99%	1	1
6	0	0	0	0	0	0	0	0	0	0	1	0		6	0	0	0	0	0	0	0	0	0	0	1	0	1
7	0	0	0	0	0	0	0	0	0	0.125	0.875	0		7	0	0	0	0	0	0	0	0	0	1	7	0	8
8	0	0	0	0	0	0	0	0	0	0.25	0.75	0		8	0	0	0	0	0	0	0	0	0	1	3	0	4
9	0	0	0	0	0	0	0	0	0	0	1	0		9	0	0	0	0	0	0	0	0	0	0	1	0	1
10	0	0	0	0	0	0	0	0	0.25	0.75	0	0		10	0	0	0	0	0	0	0	0	1	3	0	0	4
11	0	0	0	0	0	0	0	0	0	0	1	0		11	0	0	0	0	0	0	0	0	0	0	2	0	2
12	0	0	0	0	0	0	0	0	0.3	0.6	0.1	0		12	0	0	0	0	0	0	0	0	3	6	1	0	10
13	0	0	0	0	0	0	0	0	0.166667	0.166667	0.666667	0		13	0	0	0	0	0	0	0	0	1	1	4	0	6
14	0	0	0	0	0	0	0	0	0	0.428571	0.571429	0		14	0	0	0	0	0	0	0	0	0	3	4	0	7
15	0	0	0.142857	0	0	0	0.142857	0.285714	0.142857	0	0.285714	0		15	0	0	1	0	0	0	1	2	1	0	2	0	7
Figure 8F														Figure 8F
% XIST RNA expression, Proportion of colonies, Bio														% XIST RNA expression, Number of colonies, Bio
passage no.	0	0-9%	10-19%	20-29%	30-39%	40-49%	50-59%	60-69%	70-79%	80-89%	90-99%	1		passage no.	0	0-9%	10-19%	20-29%	30-39%	40-49%	50-59%	60-69%	70-79%	80-89%	90-99%	1	1
6	0	0	0	0	0	0	0.2	0	0	0	0.8	0		6	0	0	0	0	0	0	1	0	0	0	4	0	5
7	0	0	0	0	0	0	0	0	0	0	1	0		7	0	0	0	0	0	0	0	0	0	0	4	0	4
8	0	0	0	0	0.125	0.125	0	0	0	0.125	0.625	0		8	0	0	0	0	1	1	0	0	0	1	5	0	8
9	0	0	0.25	0.5	0	0.25	0	0	0	0	0	0		9	0	0	1	2	0	1	0	0	0	0	0	0	4
10	0	0	0	0	0	0	0	0.125	0.25	0.375	0.25	0		10	0	0	0	0	0	0	0	1	2	3	2	0	8
11	0	0	0.333333	0	0	0	0	0.333333	0	0	0.333333	0		11	0	0	1	0	0	0	0	1	0	0	1	0	3
12	0	0	0	0	0	0	0	0	0	0.5	0.5	0		12	0	0	0	0	0	0	0	0	0	1	1	0	2
13	0	0	0.4	0.2	0.2	0	0	0	0.2	0	0	0		13	0	0	2	1	1	0	0	0	1	0	0	0	5
14	0	0	0	0	0	0.142857	0	0.142857	0.142857	0	0.571429	0		14	0	0	0	0	0	1	0	1	1	0	4	0	7
15	0	0	0	0	0	0.142857	0	0	0.285714	0.571429	0	0		15	0	0	0	0	0	1	0	0	2	4	0	0	7

## Sheet: Figure 9
Figure 9C
% Xist RNA Expression (percentages), EpiLC Line 1									% Xist RNA Expression (actual numbers), EpiLC Line 1
passage no.	0	0-19%	20-39%	40-59%	60-79%	80-99%	1		passage no.	0	0-19%	20-39%	40-59%	60-79%	80-99%	1
no CHIR	0	0	0	0.0833333	0.416667	0.5	0		no CHIR	0	0	0	1	5	6	0	12
with CHIR	0	0.214286	0.142857	0.5	0.142857	0	0		with CHIR	0	3	2	7	2	0	0	14
% Xist RNA Expression (percentages), EpiLC Line 2									% Xist RNA Expression (actual numbers), EpiLC Line 2
passage no.	0	0-19%	20-39%	40-59%	60-79%	80-99%	1		passage no.	0	0-19%	20-39%	40-59%	60-79%	80-99%	1
no CHIR	0	0	0	0.176471	0.529412	0.294118	0		no CHIR	0	0	0	3	9	5	0	17
with CHIR	0	0.25	0.15	0.4	0.2	0	0		with CHIR	0	5	3	8	4	0	0	20
% Xist RNA Expression (percentages), EpiLC Line 3									% Xist RNA Expression (actual numbers), EpiLC Line 3
passage no.	0	0-19%	20-39%	40-59%	60-79%	80-99%	1		passage no.	0	0-19%	20-39%	40-59%	60-79%	80-99%	1
no CHIR	0	0	0	0.1875	0.3125	0.5	0		no CHIR	0	0	0	3	5	8	0	16
with CHIR	0	0.153846	0.230769	0.384615	0.230769	0	0		with CHIR	0	2	3	5	3	0	0	13

## Sheet: Figure 10
Figure 10C
% Xist RNA Expression (percentages), EpiSC Line 1, no CHIR									% Xist RNA Expression (actual numbers), EpiSC Line 1, no CHIR
passage no.	0	0-19%	20-39%	40-59%	60-79%	80-99%	1		passage no.	0	0-19%	20-39%	40-59%	60-79%	80-99%	1
1	0	0	0	0	0	0.259259	0.740741		1	0	0	0	0	0	7	20	27
2	0	0	0	0	0.05	0.35	0.6		2	0	0	0	0	1	7	12	20
3	0	0	0	0	0.590909	0.181818	0.227273		3	0	0	0	0	13	4	5	22
4	0	0	0	0	0.0869565	0.73913	0.173913		4	0	0	0	0	2	17	4	23
5	0	0	0	0	0.583333	0.208333	0.208333		5	0	0	0	0	14	5	5	24
6	0	0	0	0.105263	0.315789	0.473684	0.105263		6	0	0	0	2	6	9	2	19
7	0	0	0	0	0.210526	0.578947	0.210526		7	0	0	0	0	4	11	4	19
8	0	0	0	0	0.434783	0.565217	0		8	0	0	0	0	10	13	0	23
% Xist RNA Expression (percentages), EpiSC Line 1, with CHIR									% Xist RNA Expression (actual numbers), EpiSC Line 1, with CHIR
passage no.	0	0-19%	20-39%	40-59%	60-79%	80-99%	1		passage no.	0	0-19%	20-39%	40-59%	60-79%	80-99%	1
1	0	0	0	0	0	0.4	0.6		1	0	0	0	0	0	8	12	20
2	0	0	0	0	0.15	0.35	0.5		2	0	0	0	0	3	7	10	20
3	0.48	0.28	0.16	0.08	0	0	0		3	12	7	4	2	0	0	0	25
4	0.285714	0.285714	0.238095	0.142857	0.047619	0	0		4	6	6	5	3	1	0	0	21
5	0.590909	0.227273	0.0909091	0.0909091	0	0	0		5	13	5	2	2	0	0	0	22
6	0.5	0.3	0.2	0	0	0	0		6	10	6	4	0	0	0	0	20
7	0.458333	0.125	0.416667	0	0	0	0		7	11	3	10	0	0	0	0	24
8	0.304348	0.391304	0.304348	0	0	0	0		8	7	9	7	0	0	0	0	23
% Xist RNA Expression (percentages), EpiSC Line 2, no CHIR									% Xist RNA Expression (actual numbers), EpiSC Line 2, no CHIR
passage no.	0	0-19%	20-39%	40-59%	60-79%	80-99%	1		passage no.	0	0-19%	20-39%	40-59%	60-79%	80-99%	1
1	0	0	0	0	0	0.285714	0.714286		1	0	0	0	0	0	8	20	28
2	0	0	0	0	0	0.409091	0.590909		2	0	0	0	0	0	9	13	22
3	0	0	0	0	0	0.823529	0.176471		3	0	0	0	0	0	14	3	17
4	0	0	0	0	0	0.769231	0.230769		4	0	0	0	0	0	10	3	13
5	0	0	0	0	0.173913	0.826087	0		5	0	0	0	0	4	19	0	23
6	0	0	0	0	0.142857	0.809524	0.047619		6	0	0	0	0	3	17	1	21
7	0	0	0	0.04	0.2	0.6	0.16		7	0	0	0	1	5	15	4	25
8	0	0	0	0	0.272727	0.5	0.227273		8	0	0	0	0	6	11	5	22
% Xist RNA Expression (percentages), EpiSC Line 2, with CHIR									% Xist RNA Expression (actual numbers), EpiSC Line 2, with CHIR
passage no.	0	0-19%	20-39%	40-59%	60-79%	80-99%	1		passage no.	0	0-19%	20-39%	40-59%	60-79%	80-99%	1
1	0	0	0	0	0	0.333333	0.666667		1	0	0	0	0	0	7	14	21
2	0	0	0	0	0.235294	0.411765	0.352941		2	0	0	0	0	4	7	6	17
3	0.125	0.6875	0.1875	0	0	0	0		3	2	11	3	0	0	0	0	16
4	0.166667	0.666667	0.166667	0	0	0	0		4	3	12	3	0	0	0	0	18
5	0.375	0.375	0.25	0	0	0	0		5	6	6	4	0	0	0	0	16
6	0.5	0.1875	0.3125	0	0	0	0		6	8	3	5	0	0	0	0	16
7	0.466667	0.4	0.133333	0	0	0	0		7	7	6	2	0	0	0	0	15
8	0.3125	0.5	0.1875	0	0	0	0		8	5	8	3	0	0	0	0	16
% Xist RNA Expression (percentages), EpiSC Line 3, no CHIR									% Xist RNA Expression (actual numbers), EpiSC Line 3, no CHIR
passage no.	0	0-19%	20-39%	40-59%	60-79%	80-99%	1		passage no.	0	0-19%	20-39%	40-59%	60-79%	80-99%	1
1	0	0	0	0	0	0.375	0.625		1	0	0	0	0	0	9	15	24
2	0	0	0	0	0	0.619048	0.380952		2	0	0	0	0	0	13	8	21
3	0	0	0	0	0	0.761905	0.238095		3	0	0	0	0	0	16	5	21
4	0	0	0	0	0.111111	0.722222	0.166667		4	0	0	0	0	2	13	3	18
5	0	0	0	0	0	0.809524	0.190476		5	0	0	0	0	0	17	4	21
6	0	0	0	0	0	0.761905	0.238095		6	0	0	0	0	0	16	5	21
7	0	0	0	0	0	0.789474	0.210526		7	0	0	0	0	0	15	4	19
8	0	0	0	0	0	0.761905	0.238095		8	0	0	0	0	0	16	5	21
% Xist RNA Expression (percentages), EpiSC Line 3, with CHIR									% Xist RNA Expression (actual numbers), EpiSC Line 3, with CHIR
passage no.	0	0-19%	20-39%	40-59%	60-79%	80-99%	1		passage no.	0	0-19%	20-39%	40-59%	60-79%	80-99%	1
1	0	0	0	0	0	0.571429	0.428571		1	0	0	0	0	0	12	9	21
2	0	0	0	0	0.15	0.35	0.5		2	0	0	0	0	3	7	10	20
3	0	0.25	0.55	0.2	0	0	0		3	0	5	11	4	0	0	0	20
4	0.105263	0.315789	0.368421	0.210526	0	0	0		4	2	6	7	4	0	0	0	19
5	0.294118	0.235294	0.294118	0.176471	0	0	0		5	5	4	5	3	0	0	0	17
6	0.25	0.25	0.1	0.4	0	0	0		6	5	5	2	8	0	0	0	20
7	0.15	0.5	0.25	0.1	0	0	0		7	3	10	5	2	0	0	0	20
8	0.181818	0.5	0.318182	0	0	0	0		8	4	11	7	0	0	0	0	22

[truncated: 3 more sheets: Supplementary Fig 2, Supplementary Fig 4, Differential Expression]
